# Supplementary material for: Electrochemical Behavior of Some Cinchona Alkaloids Using Screen-Printed Electrodes
Source: Sensors (Basel). 2025 Apr 1;25(7):2216. doi: 10.3390/s25072216 (PMC11991525; doi:10.3390/s25072216)
Supplement: Supplementary file 1 [file sensors-25-02216-s001.zip]

Archive with 1 entries (1 files):
- sensors-3522612-supplementary.pdf
